# Supplementary material for: Mapping genetic variations to three-dimensional protein structures to enhance variant interpretation: a proposed framework
Source: Genome Med. 2017 Dec 18;9:113. doi: 10.1186/s13073-017-0509-y (PMC5735928; doi:10.1186/s13073-017-0509-y)
Supplement: Supplementary file 1 — shows tools that use three-dimensional structural information from the Protein Data Bank to predict the effect of missense mutations. (XLSX 43 kb) [file 13073_2017_509_MOESM1_ESM.xlsx]

## Sheet: Sheet1
Tool	Prediction (change in property)	URL	Reference	Year	DOI
Tools using 3D Structural Info
3D Hotspots	mutation hotspots in protein chains (cancer)	http://3dhotspots.org/3d/#/home	Genome Med. 2017 Jan 23;9(1):4.	2017	https://doi.org/10.1186/s13073-016-0393-x
Auto-Mutate	protein stability, phenotypic effect	http://binf2.gmu.edu/automute/	Protein Eng Des Sel. 2010 Aug;23(8):683-7	2010	https://dx.doi.org/10.1093/protein/gzq042
BeAtMuSiC	protein-protein affinity	http://babylone.ulb.ac.be/beatmusic	Nucleic Acids Res. 2013 Jul;41(Web Server issue):W333-9	2013	https://dx.doi.org/10.1093/nar/gkt450
BindProf	protein-protein affinity	http://zhanglab.ccmb.med.umich.edu/BindProf/	PLoS Comput Biol. 2015 Oct; 11(10): e1004494	2015	https://dx.doi.org/10.1371%2Fjournal.pcbi.1004494
BindProfX	protein-protein affinity	https://zhanglab.ccmb.med.umich.edu/BindProfX/	J Mol Biol. 429: 426-434, 2017	2017	https://doi.org/10.1016/j.jmb.2016.11.022
CUPSAT	protein stability	http://cupsat.tu-bs.de/	Nucleic Acids Res. 2006 Jul 1;34(Web Server issue):W239-42	2006	https://dx.doi.org/10.1093/nar/gkl190
DUET	protein stability	http://bleoberis.bioc.cam.ac.uk/duet/stability	Nucleic Acids Res. 2014 Jul;42(Web Server issue):W314-9	2014	https://dx.doi.org/10.1093/nar/gku411
ELASPIC	protein stability	http://elaspic.kimlab.org/	Bioinformatics (2016) 32 (10): 1589-1591	2016	https://doi.org/10.1093/bioinformatics/btw031
ENTERPRISE	phenotypic effect	http://cssb.biology.gatech.edu/entprise/	PLoS One. 2016 Mar 16;11(3):e0150965	2016	https://doi.org/10.1371/journal.pone.0150965
FOLDX	protein stability	http://foldxsuite.crg.eu/	Nucleic Acids Res. 2005 Jul 1; 33(Web Server issue): W382–W388	2005	https://dx.doi.org/10.1093%2Fnar%2Fgki387
HOPE	3D visualization, seq. and structural features	http://www.cmbi.ru.nl/hope/	BMC Bioinformatics. 2010 Nov 8;11:548	2010	http://dx.doi.org/10.1186/1471-2105-11-548
I-Mutant	protein stability	http://gpcr2.biocomp.unibo.it/cgi/predictors/I-Mutant3.0/I-Mutant3.0.cgi	Nucleic Acids Res. 2005 Jul 1; 33(Web Server issue): W306–W310	2005	https://dx.doi.org/10.1093%2Fnar%2Fgki375
INPS-3D	protein stability	http://inpsmd.biocomp.unibo.it/inpsSuite/default/index3D	Bioinformatics. 2016 Aug 15;32(16):2542-4	2016	https://doi.org/10.1093/bioinformatics/btw192
KD4v	phenotypic effect	http://decrypthon.igbmc.fr/kd4v/cgi-bin/home	Nucleic Acids Res (2012) 40 (W1): W71-W75	2012	https://doi.org/10.1093/nar/gks474
mCSM-AB	antibody-antigen affinity	http://structure.bioc.cam.ac.uk/mcsm_ab	Nucleic Acids Res. 2016 Jul 8;44(W1):W469-73	2016	https://dx.doi.org/10.1093/nar/gkw458
mCSM	protein stability, protein-protein affinity, protein-DNA affinity	http://bleoberis.bioc.cam.ac.uk/mcsm/stability	Bioinformatics (2014) 30(3): 335-342	2014	https://dx.doi.org/10.1093/bioinformatics/btt691
mCSM-lig	protein-ligand affinity	http://structure.bioc.cam.ac.uk/mcsm_lig	Sci Rep. 2016 Jul 7;6:29575	2016	https://dx.doi.org/10.1038/srep29575
MOKCa	mutation hotspots in protein domains (cancer)	http://strubiol.icr.ac.uk/extra/mokca/	Oncotarget. 2017; 8:21290-21304.	2017	https://doi.org/10.18632/oncotarget.15514
MultiMutate	protein stability	http://www.math.wsu.edu/math/faculty/bkrishna/DT/Mutate/	Bioinformatics (2007) 23 (22): 3009-3015	2007	https://doi.org/10.1093/bioinformatics/btm481
MUpro	protein stability	http://mupro.proteomics.ics.uci.edu/	Proteins. 2006 Mar 1;62(4):1125-32	2006	https://dx.doi.org/10.1002/prot.20810
MutaBind	protein-protein affinity, phenotypic effect	https://www.ncbi.nlm.nih.gov/projects/mutabind/	Nucleic Acids Res. 2016 Jul 8;44(W1):W494-501. doi: 10.1093/nar/gkw374	2016	https://doi.org/10.1093/nar/gkw374
MutationAligner	mutation hotspots in protein domains (cancer)	http://www.mutationaligner.org/	Cell Syst. 2015 Sep 23;1(3):197-209. doi: 10.1016/j.cels.2015.08.014	2015	http://dx.doi.org/10.1016/j.cels.2015.08.014
PolyPhen-2	phenotypic effect	http://genetics.bwh.harvard.edu/pph2/	Nat Methods. 2010 Apr;7(4):248-9	2010	https://dx.doi.org/10.1038/nmeth0410-248
PreDAM	phenotypic effect	https://zhanglab.ccmb.med.umich.edu/PreDAM/	n/a	2017	n/a
Rosetta:ddg monomer	protein stability	https://www.rosettacommons.org/docs/latest/application_documentation/analysis/ddg-monomer	Proteins. 2011 Mar;79(3):830-8	2011	https://dx.doi.org/10.1002/prot.22921
SAAFEC	protein stability	http://compbio.clemson.edu/SAAFEC	Int J Mol Sci. 2016 Apr 7;17(4):512	2016	https://dx.doi.org/10.3390/ijms17040512
SAAMBE	protein-protein affinity	http://compbio.clemson.edu/saambe_webserver	Int J Mol Sci. 2016 Apr 12;17(4):547	2016	https://dx.doi.org/10.3390/ijms17040547
SAAP	phenotypic effect	http://www.bioinf.org.uk/saap/dap/	BMC Genomics. 2013;14 Suppl 3:S4.	2013	https://doi.org/10.1186/1471-2164-14-S3-S4
SDM	protein stability	http://mordred.bioc.cam.ac.uk/sdm/sdm.php	Nucleic Acids Res. 2011 Jul;39(Web Server issue):W215-22	2011	https://dx.doi.org/10.1093/nar/gkr363
SDS	phenotypic effect	http://sds-p.cig.biology.gatech.edu/	Front Genet. 2014; 5: 82	2014	https://dx.doi.org/10.3389%2Ffgene.2014.00082
SNPeffect	protein stability and other properties	http://snpeffect.switchlab.org/menu	Nucleic Acids Res. 2012 Jan;40(Database issue):D935-9	2012	https://dx.doi.org/10.1093/nar/gkr996
SNPs3D	effect on protein structure and function	http://www.snps3d.org/	BMC Bioinformatics. 2006 Mar 22;7:166	2006	https://dx.doi.org/10.1186/1471-2105-7-166
StructMAn	phenotypic effect	http://structman.mpi-inf.mpg.de/	Nucleic Acids Res. 2016 Jul 8; 44(Web Server issue): W463–W468.	2016	https://dx.doi.org/10.1093%2Fnar%2Fgkw364
STRUM	protein stability	http://zhanglab.ccmb.med.umich.edu/STRUM/	Bioinformatics. 2016 Oct 1; 32(19): 2936–2946	2016	https://doi.org/10.1093/bioinformatics/btw361
SuSPect	phenotypic effect	http://www.sbg.bio.ic.ac.uk/~suspect/	J Mol Biol. 2014 Jul 15;426(14):2692-701	2014	https://doi.org/10.1016/j.jmb.2014.04.026
VIPUR	effect on protein structure and function	https://osf.io/bd2h4/	Nucleic Acids Res (2016) 44 (6): 2501-2513	2016	https://doi.org/10.1093/nar/gkw120
ws-SNP&GO3d	phenotypic effect	http://snps.biofold.org/snps-and-go/snps-and-go-3d.html	BMC Bioinformatics2011 12(Suppl 4):S	2011	https://dx.doi.org/10.1186/1471-2105-12-S4-S3
PDBFlex	protein flexibility	http://pdbflex.org	Nucleic Acids Res. 2016 Jan 4;44(D1):D423-8.	2016	https://doi.org/10.1093/nar/gkv1316
3D Mapping & Visualization
cBioPortal	mapping and 3D visualization	http://www.cbioportal.org/	Cancer Discov. 2012 May;2(5):401-4.	2012	https://doi.org/10.1158/2159-8290.CD-12-0095
COSMIC-3D	mapping and 3D visualization	http://cancer.sanger.ac.uk/cosmic3d/	Cancer Discov. 2017 Aug;7(8):787-788.	2017	https://doi.org/10.1158/2159-8290.CD-NB2017-091
CRAVAT	mapping and 3D visualization	http://cravat.us/CRAVAT/	Bioinformatics. 2013 Mar 1;29(5):647-8	2013	https://dx.doi.org/10.1093/bioinformatics/btt017
G2S	genome to structure mapping web service	http://g2s.genomenexus.org/	n/a
JalView	multiple seq. alignment and annotation visualization	http://www.jalview.org/	Bioinformatics (2009) 25 (9): 1189-1191	2009	https://doi.org/10.1093/bioinformatics/btp033
LS-SNP/PDB	mapping and 3D visualization	http://ls-snp.icm.jhu.edu/ls-snp-pdb/	Bioinformatics. 2009 Jun 1;25(11):1431-2	2009	https://dx.doi.org/10.1093/bioinformatics/btp242
MoKCa database	mapping and 3D visualization	http://strubiol.icr.ac.uk/extra/mokca/	Nucleic Acids Res. 2009 Jan; 37(Database issue): D824–D831.	2009	https://doi.org/10.1093/nar/gkn832
MuPIT	mapping and 3D visualization	http://mupit.icm.jhu.edu/MuPIT_Interactive/	Hum Genet. 2013 Nov;132(11):1235-43	2013	https://dx.doi.org/10.1007/s00439-013-1325-0
SNP2Structure	mapping and 3D visualization	https://apps.icbi.georgetown.edu/snp2structure/	Comput Struct Biotechnol J. 2015; 13: 514–519.	2015	https://dx.doi.org/10.1016%2Fj.csbj.2015.09.002
RCSB PDB	mapping and 3D visualization	http://www.rcsb.org/pdb/chromosome.do	Bioinformatics. 2016 Dec 15;32(24):3833-3835	2016	https://dx.doi.org/10.1093/bioinformatics/btw547
cancer3D	mapping and 3D visualization	http://cancer3d.org	Nucleic Acids Res. 2015 Jan;43(Database issue):D968-73.	2015	https://doi.org/10.1093/nar/gku1140
SWISS-MODEL Repository	mapping and 3D visualization	https://swissmodel.expasy.org/repository	Nucleic Acids Res., 2017, 45, D313–D319,	2017	https://doi.org/10.1093/nar/gkw1132
Sequence-Based Tools
CADD		http://cadd.gs.washington.edu/	Nat Genet. 2014 Mar;46(3):310-5	2014	https://dx.doi.org/10.1038/ng.2892
CAROL	PolyPhen-2 + SIFT	http://www.sanger.ac.uk/science/tools/carol	Hum Hered. 2012;73(1):47-51	2012	https://dx.doi.org/10.1159/000334984
CHASM		http://wiki.chasmsoftware.org/	Bioinformatics. 2011 Aug 1;27(15):2147-8	2011	https://dx.doi.org/10.1093/bioinformatics/btr357
DANN		https://cbcl.ics.uci.edu/public_data/DANN/	Bioinformatics. 2015 Mar 1;31(5):761-3	2015	https://dx.doi.org/10.1093/bioinformatics/btu703
Evolutionary Action		http://mammoth.bcm.tmc.edu/uea/	Genome Res. 2014 Dec; 24(12): 2050–2058.	2014	https://dx.doi.org/10.1101%2Fgr.176214.114
FuncPred	multiple tools	https://snpinfo.niehs.nih.gov/snpinfo/snpfunc.html
GLINTS		http://bioinfo.au.tsinghua.edu.cn/jianglab/glints/	BMC Bioinformatics. 2016 Dec 23;17(Suppl 17):468	2016	https://dx.doi.org/10.1186/s12859-016-1325-x
iFish		http://ifish.cbi.pku.edu.cn	Sci Rep. 2016 Aug 16;6:31321	2016	https://dx.doi.org/10.1038/srep31321
MutationAssessor		http://mutationassessor.org/r3/	Nucleic Acids Res. 2011 Sep 1;39(17):e118	2011	https://dx.doi.org/10.1093/nar/gkr407
MutationTaster		http://www.mutationtaster.org/	Nat Methods. 2014 Apr;11(4):361-2	2014	https://dx.doi.org/10.1038/nmeth.2890
MutPred	Missense mutation pathogenicity and effect on protein structure and function	http://mutpred1.mutdb.org/about.html	Bioinformatics. 2009 Nov 1;25(21):2744-50	2009	https://dx.doi.org/10.1093/bioinformatics/btp528
MutPred2	Missense mutation pathogenicity and effect on protein structure and function	http://mutpred2.mutdb.org/about.html	bioRxiv. 2017 May 9;134981	2017	https://dx.doi.org/10.1101/134981
MutPred-LOF	Frameshift and nonsense mutation pathogenicity and effect on protein structure and function	https://www.cs.indiana.edu/~predrag/mutpredlof.htm	Bioinformatics. 2017 July 12;33(14):i389-i398	2017	https://dx.doi.org/10.1093/bioinformatics/btx272
nsSnpAnalyzer		http://snpanalyzer.uthsc.edu/	Nucleic Acids Res. 2005 Jul 1;33(Web Server issue):W480-2	2005	https://dx.doi.org/10.1093/nar/gki372
PANTHER-PSEP		http://www.pantherdb.org/tools/csnpScoreForm.jsp	Bioinformatics. 2016 Jul 15;32(14):2230-2	2016	https://dx.doi.org/10.1093/bioinformatics/btw222
PdD-SNP		http://snps.biofold.org/phd-snp/phd-snp.html	Bioinformatics. 2006 Nov 15;22(22):2729-34	2006	https://dx.doi.org/10.1093/bioinformatics/btl423
PMUT		http://mmb.pcb.ub.es/pmut2017/	Bioinformatics (2005) 21 (14): 3176-3178.	2005	https://doi.org/10.1093/bioinformatics/bti486
PolyPhen-2		http://genetics.bwh.harvard.edu/pph2/	Nat Methods. 2010 Apr;7(4):248-9	2010	https://dx.doi.org/10.1038/nmeth0410-248
PON-P2		http://structure.bmc.lu.se/PON-P2	PLoS One. 2015 Feb 3;10(2):e0117380	2015	https://dx.doi.org/10.1371/journal.pone.0117380
PredictSNP	Consensus prediction	http://loschmidt.chemi.muni.cz/predictsnp/	PLoS Comput Biol. 2014 Jan;10(1):e1003440	2014	https://dx.doi.org/10.1371/journal.pcbi.1003440
PredictSNP2	Consensus prediction	http://loschmidt.chemi.muni.cz/predictsnp2	PLoS Comput Biol. 2016 May 25;12(5):e1004962.	2016	https://dx.doi.org/10.1371/journal.pcbi.1004962
PROVEAN		http://provean.jcvi.org/index.php	Bioinformatics (2015) 31 (16): 2745-2747	2015	https://doi.org/10.1093/bioinformatics/btv195
REVEL		https://sites.google.com/site/revelgenomics/	Am J Hum Genet. 2016 Oct 6; 99(4): 877–885.	2016	https://dx.doi.org/10.1016%2Fj.ajhg.2016.08.016
SIFT	Effect of missense mutations and indels	http://sift.bii.a-star.edu.sg/	Nucleic Acids Res. 2012 Jul;40(Web Server issue):W452-7	2012	https://dx.doi.org/10.1093/nar/gks539
SNAP2		https://rostlab.org/services/snap2web/	BMC Genomics. 2015;16 Suppl 8:S1	2015	https://dx.doi.org/10.1186/1471-2164-16-S8-S1
SnpEff	Gene variant annotation tool	http://snpeff.sourceforge.net/	Fly (Austin). 2012 Apr-Jun;6(2):80-92.	2012	https://doi.org/10.4161/fly.19695
SNPs&GO		http://snps-and-go.biocomp.unibo.it/snps-and-go/	Hum Mutat. 2009 Aug;30(8):1237-44	2009	https://dx.doi.org/10.1002/humu.21047
VAAST2		http://www.yandell-lab.org/software/vaast.html	Genet Epidemiol. 2013 Sep;37(6):622-34	2013	https://dx.doi.org/10.1002/gepi.21743
VEP	Effect on genes, transcripts, and protein sequence, regulatory regions	http://uswest.ensembl.org/info/docs/tools/vep/index.html	Genome Biol. 2016 Jun 6;17(1):122	2016	https://dx.doi.org/10.1186/s13059-016-0974-4
VEST		http://wiki.chasmsoftware.org/index.php/Main_Page	BMC Genomics. 2013; 14(Suppl 3): S3	2013	https://dx.doi.org/10.1186%2F1471-2164-14-S3-S3
VIPUR	effect on protein function	https://osf.io/bd2h4/	Nucleic Acids Res (2016) 44 (6): 2501-2513	2016	https://doi.org/10.1093/nar/gkw120
wANNOVAR		http://wannovar.wglab.org/	Nat Protoc. 2015 Oct; 10(10): 1556–1566	2015	https://dx.doi.org/10.1038%2Fnprot.2015.105
Tools, Benchmarks, Databases
OMICTOOLS	List of tools related to mutations	https://omictools.com/search?q=mutation
Vls3d	List of tools related to mutations	http://www.vls3d.com/links/bioinformatics/mutations
ANNOVAR	List of variant dbs & tools	http://annovar.openbioinformatics.org/en/latest/user-guide/filter/
Review	List of tools related to mutations		Hum Mutat. 2009 May;30(5):703-14	2009	https://doi.org/10.1002/humu.20938
mutLBSgeneDB	Mutated ligand binding site gene DataBase	https://bioinfo.uth.edu/mutLBSgeneDB/	Nucleic Acids Res. 2017 Jan 4; 45(Database issue): D256–D263	2017	https://dx.doi.org/10.1093%2Fnar%2Fgkw905
Platinum	Database of experimentally measured effects of mutations on structurally defined protein–ligand complexes	http://bleoberis.bioc.cam.ac.uk/platinum/	Nucleic Acids Res. 2015 Jan 28; 43(Database issue): D387–D391	2015	https://dx.doi.org/10.1093%2Fnar%2Fgku966
VariBench	Benchmark database for variations	http://structure.bmc.lu.se/VariBench/	Hum Mutat. 2013 Jan;34(1):42-9	2013	https://dx.doi.org/10.1002/humu.22204
VariSNP	VariSNP, a benchmark database for variations from dbSNP	http://structure.bmc.lu.se/VariSNP	Hum Mutat. 2015 Feb;36(2):161-6	2015	https://dx.doi.org/10.1002/humu.22727
SKEMPI	Database of binding free energy changes upon mutation	https://life.bsc.es/pid/mutation_database/index.html	Bioinformatics. 2012 Oct 15;28(20):2600-7. doi: 10.1093/bioinformatics/bts489	2012	https://doi.org/10.1093/bioinformatics/bts489
ProTherm	Database of thermodynamic data for protein stability	http://www.abren.net/protherm/	Nucleic Acids Res. 2006 Jan 1;34(Database issue):D204-6.	2006	https://doi.org/10.1093/nar/gkj103
ProNit	Database of thermodynamic data for protein-nucleic acid interactions	http://www.abren.net/protherm/	Nucleic Acids Res. 2006 Jan 1;34(Database issue):D204-6.	2006	https://doi.org/10.1093/nar/gkj103
ClinVar	ClinVar	https://www.ncbi.nlm.nih.gov/clinvar/	Nucleic Acids Res. 2016 Jan 4;44(D1):D862-8	2016	https://doi.org/10.1093/nar/gkv1222
COSMIC	Catalogue Of Somatic Mutations In Cancer	http://cancer.sanger.ac.uk/cosmic	Nucleic Acids Res. 2017 Jan 4;45(D1):D777-D78	2017	https://dx.doi.org/10.1093%2Fnar%2Fgkw1121
HGMD	Human Gene Mutation Database	http://www.hgmd.org	Hum Genet. 2014 Jan;133(1):1-9	2014	https://doi.org/10.1007/s00439-013-1358-4
Kaviar	Known VARiants	http://db.systemsbiology.net/kaviar/	Bioinformatics. 2011 Nov 15;27(22):3216-7	2011	https://doi.org/10.1093/bioinformatics/btr540
OMIM	Online Mendelian Inheritance in Man	https://www.ncbi.nlm.nih.gov/omim/	Hum Mutat. 2009 May;30(5):703-14	2009	https://doi.org/10.1093/nar/gki033
TCGA	Cancer Genome Atlas	https://cancergenome.nih.gov/	Contemp Oncol (Pozn). 2015;19(1A):A68-77	2015	https://doi.org/10.5114/wo.2014.47136
HumDiv/HumVar	Human Disease Variants	http://genetics.bwh.harvard.edu/pph2/dokuwiki/downloads	Nat Methods. 2010 Apr; 7(4): 248–249	2010	https://dx.doi.org/10.1038%2Fnmeth0410-248
